# Supplementary material for: Comprehensive Evaluation of 24 Red Raspberry Varieties in Northeast China Based on Nutrition and Taste
Source: Foods. 2022 Oct 16;11(20):3232. doi: 10.3390/foods11203232 (PMC9601403; doi:10.3390/foods11203232)
Supplement: Supplementary file 1 [file foods-11-03232-s001.zip]

Archive with 1 entries (1 files):
- foods-1950775-supplementary.pdf
